# Supplementary material for: Professional Nurses’ Experiences Regarding Antiretroviral Adherence by Incarcerated Individuals Living with HIV and AIDS in Correctional Services
Source: Int J Environ Res Public Health. 2025 Nov 21;22(12):1772. doi: 10.3390/ijerph22121772 (PMC12733165; doi:10.3390/ijerph22121772)
Supplement: Supplementary file 1 [file ijerph-22-01772-s001.zip]

Archive with 1 entries (1 files):
- ijerph-3903500-supplementary.pdf
